# Supplementary material for: Gut Microbiome Structure and Association with Host Factors in a Korean Population
Source: mSystems. 2021 Aug 3;6(4):e00179-21. doi: 10.1128/mSystems.00179-21 (PMC8407462; doi:10.1128/mSystems.00179-21)
Supplement: TABLE S1 [file msystems.00179-21-st001.xlsx]

## Sheet: supp_table_s1
Supplementary Table S1. Clinical characteristics of the study participants
Variables	Women (n = 690)		Men (n = 200)
	Mean	SD	Mean	SD
Age (year)	54.86	14.96	58.08	15.05
BMI (kg/m2)	23.57	3.48	24.76	3.1
Waist circumference (cm)	75.32	9.32	84.81	8.39
SBP (mmHg)	120.2	12.04	125.69	11.02
DBP (mmHg)	70.83	8.34	74.09	8.69
Hemoglobin (g/dL)	13.13	1.07	14.84	1.14
AST (IU/L)	24.57	7.49	26.89	7.68
ALT (IU/L)	19.81	9.98	25.68	14.47
rGT (IU/L)	20.42	18.9	38.62	34.91
Glucose (mg/dL)	98.8	21.4	107.2	24.94
Triglyceride (mg/dL)	103.71	60.26	134.34	84.75
Total cholesterol (mg/dL)	193.79	36.29	183.58	35.62
HDL cholesterol (mg/dL)	58.28	12.33	50.14	10.32
LDL cholesterol (mg/dL)	114.83	32	107.67	31.13
Creatinine (mg/dL)	0.64	0.12	0.89	0.15
eGFR (mL/min/1.73 m2)	100.43	15.44	92.61	15.5
Insulin (mIU/L)	6.55	4.76	7.51	9.26
Vitamin D (ng/mL)	18.55	9.83	19.73	8.73
