# Supplementary material for: Gut Microbiome Structure and Association with Host Factors in a Korean Population
Source: mSystems. 2021 Aug 3;6(4):e00179-21. doi: 10.1128/mSystems.00179-21 (PMC8407462; doi:10.1128/mSystems.00179-21)
Supplement: TABLE S2 [file msystems.00179-21-st002.xlsx]

## Sheet: supp_table_s2
Supplementary Table S2. List of Prevotella copri ASVs and their clade
ASV	Clade*	Reconstructed genome*,+
Prevotella copri ASV 1	Clade_A	SZAXPI015223-158_Clade_A_bin
Prevotella copri ASV 1	Clade_A	H1M512834_Clade_A_bin
Prevotella copri ASV 1	Clade_A	V1_CD2_0_Clade_A_bin
Prevotella copri ASV 1	Clade_A	MG100165_Clade_A_bin
Prevotella copri ASV 1	Clade_A	PNP_Main_765_megahit_Clade_A_bin
Prevotella copri ASV 1	Clade_A	PNP_Main_575_megahit_Clade_A_bin
Prevotella copri ASV 1	Clade_A	PNP_Main_151_megahit_Clade_A_bin
Prevotella copri ASV 1	Clade_A	HD-6_Clade_A_bin
Prevotella copri ASV 1	Clade_A	MH0392_Clade_A_bin
Prevotella copri ASV 1	Clade_A	PNP_Main_494_megahit_Clade_A_bin
Prevotella copri ASV 1	Clade_A	G89042_Clade_A_bin
Prevotella copri ASV 1	Clade_A	PNP_Main_274_megahit_Clade_A_bin
Prevotella copri ASV 1	Clade_A	LD-80_Clade_A_bin
Prevotella copri ASV 1	Clade_A	WL.45.ST_Clade_A_bin
Prevotella copri ASV 1	Clade_A	AS97raw_Clade_A_bin
Prevotella copri ASV 1	Clade_A	G88850_Clade_A_bin
Prevotella copri ASV 1	Clade_A	PNP_Main_394_megahit_Clade_A_bin
Prevotella copri ASV 1	Clade_A	SID31489_Clade_A_bin
Prevotella copri ASV 1	Clade_A	PNP_Main_729_megahit_Clade_A_bin
Prevotella copri ASV 1	Clade_A	AS26raw_Clade_A_bin
Prevotella copri ASV 1	Clade_A	PNP_Main_774_megahit_Clade_A_bin
Prevotella copri ASV 1	Clade_A	LD-11_Clade_A_bin
Prevotella copri ASV 1	Clade_A	H1M513828_Clade_A_bin
Prevotella copri ASV 1	Clade_A	PNP_Main_486_megahit_Clade_A_bin
Prevotella copri ASV 1	Clade_A	PNP_Main_245_megahit_Clade_A_bin
Prevotella copri ASV 2	Clade_A	MH0272_Clade_A_bin
Prevotella copri ASV 2	Clade_A	H3M416127_Clade_A_bin
Prevotella copri ASV 2	Clade_A	PNP_Main_10_megahit_Clade_A_bin
Prevotella copri ASV 2	Clade_A	T2D-021_Clade_A_bin
Prevotella copri ASV 2	Clade_A	CCIS98832363ST-4-0_Clade_A_bin
Prevotella copri ASV 2	Clade_A	MH0084_Clade_A_bin
Prevotella copri ASV 2	Clade_A	MH0328_Clade_A_bin
Prevotella copri ASV 2	Clade_A	PNP_Main_55_megahit_Clade_A_bin
Prevotella copri ASV 2	Clade_A	LD-20_Clade_A_bin
Prevotella copri ASV 2	Clade_A	RSZAXPI003107-147_Clade_A_bin
Prevotella copri ASV 2	Clade_A	G69228_Clade_A_bin
Prevotella copri ASV 2	Clade_A	AS18raw_Clade_A_bin
Prevotella copri ASV 2	Clade_A	T2D-082_Clade_A_bin
Prevotella copri ASV 2	Clade_A	CA_C10002MS2016FE_t0M15_Clade_A_bin
Prevotella copri ASV 2	Clade_A	H3M514142_Clade_A_bin
Prevotella copri ASV 2	Clade_A	G69226_Clade_A_bin
Prevotella copri ASV 3	Clade_A	PNP_Main_498_megahit_Clade_A_bin
Prevotella copri ASV 3	Clade_A	H2M511919_Clade_A_bin
Prevotella copri ASV 3	Clade_A	YSZC12003_35708_Clade_A_bin
Prevotella copri ASV 3	Clade_A	PNP_Main_320_megahit_Clade_A_bin
Prevotella copri ASV 3	Clade_A	SZAXPI029559-50_Clade_A_bin
Prevotella copri ASV 3	Clade_A	MH0168_Clade_A_bin
Prevotella copri ASV 3	Clade_A	P19E90_Clade_A_bin
Prevotella copri ASV 4	Clade_A	MH0098_Clade_A_bin
Prevotella copri ASV 4	Clade_A	G89265_Clade_A_bin
Prevotella copri ASV 4	Clade_A	PNP_Main_747_megahit_Clade_A_bin
Prevotella copri ASV 4	Clade_A	PNP_Main_359_megahit_Clade_A_bin
Prevotella copri ASV 4	Clade_A	PNP_Main_193_megahit_Clade_A_bin
Prevotella copri ASV 4	Clade_A	H1M513823_Clade_A_bin
Prevotella copri ASV 4	Clade_A	DLM017_Clade_A_bin
Prevotella copri ASV 4	Clade_A	G88992_Clade_A_bin
Prevotella copri ASV 4	Clade_A	MH0144_Clade_A_bin
Prevotella copri ASV 4	Clade_A	PNP_Main_483_megahit_Clade_A_bin
Prevotella copri ASV 4	Clade_A	H1M512855_Clade_A_bin
Prevotella copri ASV 4	Clade_A	CA_C10001IS2012FE_t3M15_Clade_A_bin
Prevotella copri ASV 4	Clade_A	PNP_Main_77_megahit_Clade_A_bin
Prevotella copri ASV 4	Clade_A	G88932_Clade_A_bin
Prevotella copri ASV 4	Clade_A	SZAXPI015227-13_Clade_A_bin
Prevotella copri ASV 4	Clade_A	PNP_Main_578_megahit_Clade_A_bin
Prevotella copri ASV 4	Clade_A	PNP_Main_669_megahit_Clade_A_bin
Prevotella copri ASV 4	Clade_A	G88858_Clade_A_bin
Prevotella copri ASV 4	Clade_A	PNP_DietIntervention_54_megahit_Clade_A_bin
Prevotella copri ASV 4	Clade_A	H3M517922_Clade_A_bin
Prevotella copri ASV 4	Clade_A	AS115raw_Clade_A_bin
Prevotella copri ASV 4	Clade_A	PNP_Main_543_megahit_Clade_A_bin
Prevotella copri ASV 4	Clade_A	HV-14_Clade_A_bin
Prevotella copri ASV 4	Clade_A	CON-005_Clade_A_bin
Prevotella copri ASV 4	Clade_A	YSZC12003_37461_Clade_A_bin
Prevotella copri ASV 4	Clade_A	G89174_Clade_A_bin
Prevotella copri ASV 4	Clade_A	G89174_Clade_A_bin
Prevotella copri ASV 4	Clade_A	G89174_Clade_A_bin
Prevotella copri ASV 4	Clade_A	G89174_Clade_A_bin
Prevotella copri ASV 4	Clade_A	G89174_Clade_A_bin
Prevotella copri ASV 4	Clade_A	SZAXPI017593-158_Clade_A_bin
Prevotella copri ASV 4	Clade_A	PNP_DietIntervention_45_megahit_Clade_A_bin
Prevotella copri ASV 4	Clade_A	PNP_Main_297_megahit_Clade_A_bin
Prevotella copri ASV 4	Clade_A	G78597_Clade_A_bin
Prevotella copri ASV 4	Clade_A	G89001_Clade_A_bin
Prevotella copri ASV 5	Clade_A	AS80raw_Clade_A_bin
Prevotella copri ASV 6	Clade_C	SID530743_Clade_C_bin
Prevotella copri ASV 6	Clade_C	DOM003_Clade_C_bin
Prevotella copri ASV 6	Clade_C	PNP_Main_730_megahit_Clade_C_bin
Prevotella copri ASV 6	Clade_C	O2.UC6-2_Clade_C_bin
Prevotella copri ASV 6	Clade_C	TRAVELRES20_Clade_C_bin
Prevotella copri ASV 6	Clade_C	PNP_Main_610_megahit_Clade_C_bin
Prevotella copri ASV 6	Clade_C	PNP_Main_681_megahit_Clade_C_bin
Prevotella copri ASV 6	Clade_C	G88985_Clade_C_bin
Prevotella copri ASV 7	Clade_A	FAT_020-22-2-0_Clade_A_bin
Prevotella copri ASV 7	Clade_A	PNP_Main_768_megahit_Clade_A_bin
Prevotella copri ASV 7	Clade_A	G89063_Clade_A_bin
Prevotella copri ASV 7	Clade_A	G89153_Clade_A_bin
Prevotella copri ASV 7	Clade_A	PNP_Main_542_megahit_Clade_A_bin
Prevotella copri ASV 7	Clade_A	H2M514108_Clade_A_bin
Prevotella copri ASV 7	Clade_A	G89175_Clade_A_bin
Prevotella copri ASV 7	Clade_A	YSZC12003_37331_Clade_A_bin
Prevotella copri ASV 7	Clade_A	G89106_Clade_A_bin
Prevotella copri ASV 7	Clade_A	G89106_Clade_A_bin
Prevotella copri ASV 7	Clade_A	G89106_Clade_A_bin
Prevotella copri ASV 7	Clade_A	G89106_Clade_A_bin
Prevotella copri ASV 7	Clade_A	G89106_Clade_A_bin
Prevotella copri ASV 7	Clade_A	G89106_Clade_A_bin
Prevotella copri ASV 7	Clade_A	YSZC12003_37309R1_Clade_A_bin
Prevotella copri ASV 7	Clade_A	YSZC12003_35666_Clade_A_bin
Prevotella copri ASV 7	Clade_A	FAT_020-22-42-0_Clade_A_bin
Prevotella copri ASV 7	Clade_A	SKBSTL033_Clade_A_bin
Prevotella copri ASV 7	Clade_A	PNP_Main_534_megahit_Clade_A_bin
Prevotella copri ASV 7	Clade_A	YSZC12003_37308R1_Clade_A_bin
Prevotella copri ASV 7	Clade_A	G88791_Clade_A_bin
Prevotella copri ASV 7	Clade_A	G88855_Clade_A_bin
Prevotella copri ASV 7	Clade_A	PNP_Main_167_megahit_Clade_A_bin
Prevotella copri ASV 7	Clade_A	nHF411741_Clade_A_bin
Prevotella copri ASV 7	Clade_A	V1.CD50-0_Clade_A_bin
Prevotella copri ASV 8	Clade_B	PNP_Main_57_megahit_Clade_B_bin
Prevotella copri ASV 8	Clade_C	PNP_Main_580_megahit_Clade_C_bin
Prevotella copri ASV 9	Clade_A	MH0120_Clade_A_bin
Prevotella copri ASV 9	Clade_A	SZAXPI003430-5_Clade_A_bin
Prevotella copri ASV 9	Clade_A	SRS011134_Clade_A_bin
Prevotella copri ASV 9	Clade_A	V1.CD45-0_Clade_A_bin
Prevotella copri ASV 9	Clade_A	TRAVELRES39_Clade_A_bin
Prevotella copri ASV 9	Clade_A	SID530600_Clade_A_bin
Prevotella copri ASV 10	Clade_A	HD-62_Clade_A_bin
Prevotella copri ASV 10	Clade_A	PNP_Main_719_megahit_Clade_A_bin
Prevotella copri ASV 11	Clade_A	G88832_Clade_A_bin
Prevotella copri ASV 11	Clade_A	G88832_Clade_A_bin
Prevotella copri ASV 11	Clade_A	PNP_Main_86_megahit_Clade_A_bin
Prevotella copri ASV 11	Clade_A	PNP_Main_377_megahit_Clade_A_bin
Prevotella copri ASV 11	Clade_A	MH0323_Clade_A_bin
Prevotella copri ASV 11	Clade_A	PNP_Main_26_megahit_Clade_A_bin
Prevotella copri ASV 12	Clade_A	PNP_Main_431_megahit_Clade_A_bin
Prevotella copri ASV 13	Clade_A	PRJNA231909.3105747_Clade_A_bin
Prevotella copri ASV 13	Clade_A	MH0384_Clade_A_bin
Prevotella copri ASV 14	Clade_A	NLM009_Clade_A_bin
Prevotella copri ASV 14	Clade_A	PNP_Main_53_megahit_Clade_A_bin
Prevotella copri ASV 14	Clade_A	PNP_Main_214_megahit_Clade_A_bin
Prevotella copri ASV 14	Clade_A	PNP_Validation_29_megahit_Clade_A_bin
Prevotella copri ASV 14	Clade_A	PNP_Main_562_megahit_Clade_A_bin
Prevotella copri ASV 14	Clade_A	H1M512836_Clade_A_bin
Prevotella copri ASV 14	Clade_A	SRR3992971_Clade_A_bin
(*) Indexes of reconstructed genomes and their clade definition in the study of Tett et al.
(+) The reconstruction genome of which 16S rRNA sequence is perfectly matched to the sequence of the ASVs
