# Supplementary material for: Gut Microbiome Structure and Association with Host Factors in a Korean Population
Source: mSystems. 2021 Aug 3;6(4):e00179-21. doi: 10.1128/mSystems.00179-21 (PMC8407462; doi:10.1128/mSystems.00179-21)
Supplement: TABLE S3 [file msystems.00179-21-st003.xlsx]

## Sheet: supp_table_s3
Supplementary Table S3. Number of ASVs significantly associated with host factors
Host factor	Analysis group (FDR < 0.2)
	Total	Female	Male
Stool frequency	52	14	0
Waist circumference	40	9	0
BMI	25	28	0
Dietary pattern (principle component 2)	17	11	0
eGFR	16	10	3
Bristol stool chart	14	13	0
Recent acetaminophen consumption	10	25	0
AGP	7	1	6
AST	7	3	2
CRP	6	3	0
Creatinine	5	0	1
rGT	5	0	3
Gallstone	4	7	0
Arthritis	4	4	0
Noodle and bread intake	4	1	0
Snack intake	4	0	0
SBP	3	6	0
Cortisol	3	2	0
Dietary pattern (principle component 1)	3	1	0
Meat intake	2	1	3
Exercise frequency (light)	2	2	0
ALT	2	0	0
Grain intake	2	0	0
Prebiotics intake frequency	2	0	1
Prostatic hypertrophy	2	0	0
Annual weight change	1	2	0
Fat and oil intake	1	3	3
Seed intake	1	4	9
DBP	1	0	0
Glucose	1	0	5
HDL cholesterol	1	2	1
Interrupted sleeping	1	0	0
RBP4	1	0	0
Diabetes	1	1	2
Probiotics intake frequency	1	0	3
Allergy	1	1	7
Cataract	1	1	1
Fruit intake	0	1	0
Omega 3 consumption	0	2	3
Adiponectin	0	0	0
Alcohol response (Physical)	0	0	0
Average eating speed	0	0	0
Average sleep hours	0	0	0
Calcium supplement consumption	0	0	0
Drinking status	0	0	3
Exercise frequency (heavy)	0	0	0
Exercise frequency (moderate)	0	0	0
Beverage intake	0	0	0
Egg intake	0	0	0
Fish intake	0	0	0
Milk and dairy product intake	0	0	0
Mushroom intake	0	0	0
Other fish and shellfish intake	0	0	0
Potato intake	0	0	0
Seaweed intake	0	0	0
Soybean intake	0	0	0
Total food intake	0	0	0
Vegetable intake	0	0	0
Ginseng intake frequency	0	0	0
Hemoglobin	0	0	0
Insulin	0	1	1
LDL cholesterol	0	0	0
Regular eater	0	0	1
Sleeping problem	0	0	0
Snoring	0	1	7
Triglyceride	0	0	2
Total cholesterol	0	0	0
Acute liver disease	0	0	0
Asthma	0	0	0
Chronic gastritis	0	2	0
Depression	0	0	0
Fatty liver	0	0	0
Gastric ulcer	0	0	0
Glaucoma	0	0	0
Hyperlipidemia	0	1	0
Hypertension	0	0	2
Intestinal polyp	0	0	0
Osteoporosis	0	0	1
Periodontitis	0	1	0
Thyroid disorder	0	0	0
Tuberculosis	0	0	0
Vitamin supplement consumption	0	0	0
Vitamin D	0	1	4
