# Supplementary material for: Gut Microbiome Structure and Association with Host Factors in a Korean Population
Source: mSystems. 2021 Aug 3;6(4):e00179-21. doi: 10.1128/mSystems.00179-21 (PMC8407462; doi:10.1128/mSystems.00179-21)
Supplement: TABLE S4 [file msystems.00179-21-st004.xlsx]

## Sheet: supp_table_s4
Supplementary Table S4. Metadata variables used in this study
No.	Data source	Type	Variable	Description	Choices	Values
1	Demographic group	Clinic	Age	Age	numeric value	numeric value
2	Demographic group	Clinic	Sex	Sex	Female;Male	0;1
3	Questionnaire	Lifestyle	Alcohol response (Physical)	Alcohol response (Physical)	Yes;No	1;0
4	Questionnaire	Lifestyle	Annual weight change	Annual weight change	More than 10 Kg decrease; 5~10 Kg decrease; changes within 5 Kg; 5~10 Kg increase; More than 10 Kg increase	-12.5;-7.5;0;7.5;12.5
5	Questionnaire	Lifestyle	Average eating speed	Average eating speed	Yes;No	1;0
6	Questionnaire	Lifestyle	Average sleep hours	Average sleep hours	5 or Less hours; 6~7 hours; 8~9 hours; 10 or more hours	5;6.5;8.5;10
7	Questionnaire	Lifestyle	Bristol stool chart	Bristol stool chart	1;2;3;4;5;6;7	1;2;3;4;5;6;7
8	Questionnaire	Lifestyle	Calcium supplement consumption	Calcium supplement consumption	None;1~3 tablets per week;4~6 tablets per week;1 per day; 2 per day; 3 per day	0;2;5;7;14;21
9	Questionnaire	Lifestyle	Stool frequency	Stool frequency	1~2 per week;3~4 per week; 5~6 per week; 1 per day; 2 per day; 3 per day	6;14;22;30;60;90
10	Questionnaire	Lifestyle	Drinking status	Drinking status (Currently consuming alcohol) *	Yes;No	1;0
11	Questionnaire	Lifestyle	Exercise frequency (Heavy)	Exercise frequency (Heavy)	none;1~2 per week;3~4 per week; 5~6 per week; everyday	0;6;14;22;30
12	Questionnaire	Lifestyle	Exercise frequency (Light)	Exercise frequency (Light)	none;1~2 per week;3~4 per week; 5~6 per week; everyday	0;6;14;22;30
13	Questionnaire	Lifestyle	Exercise frequency (Moderate)	Exercise frequency (Moderate)	none;1~2 per week;3~4 per week; 5~6 per week; everyday	0;6;14;22;30
14	Questionnaire	Lifestyle	Ginseng intake frequency	Ginseng intake frequency	None;1 per month;2~3 per month;1 per week;2~3 per week;4~6 per week; 1 per day; 2 per day	0;1;2.5;4;10;20;30;60
15	Questionnaire	Lifestyle	Interrupted sleeping	Interrupted sleeping	none;1~2 days per week;3~4 days per week; 5 or more per week	0;1.5;3.5;6
16	Questionnaire	Lifestyle	Omega 3 consumption	Omega 3 consumption	None;1~3 tablets per week;4~6 tablets per week;1 per day; 2 per day; 3 per day	0;2;5;7;14;21
17	Questionnaire	Lifestyle	Prebiotics intake frequency	Prebiotics intake frequency	None;1 per month;2~3 per month;1 per week;2~3 per week;4~6 per week; 1 per day; 2 per day	0;1;2.5;4;10;20;30;60
18	Questionnaire	Lifestyle	Probiotics intake frequency	Probiotics intake frequency	None;1 per month;2~3 per month;1 per week;2~3 per week;4~6 per week; 1 per day; 2 per day	0;1;2.5;4;10;20;30;60
19	Questionnaire	Lifestyle	Recent acetaminophen consumption	Recent acetaminophen consumption	none;1~3 days; 4~7 days; 8~14 days; over 2 weeks	0;2;5.5;11;16.5
20	Questionnaire	Lifestyle	Regular eater	Regular eater	Yes;No	1;0
21	Questionnaire	Lifestyle	Sleeping problem	Sleeping problem	none;1~2 days per week;3~4 days per week; 5 or more per week	0;1.5;3.5;6
22	Questionnaire	Lifestyle	Snoring	Snoring	everyday;mostly;a few times a week;occasionally;rarely	7;5;3.5;1.5;0
23	Questionnaire	Lifestyle	Vitamin supplement consumption	Vitamin supplement consumption	None;1~3 tablets per week;4~6 tablets per week;1 per day; 2 per day; 3 per day	0;2;5;7;14;21
24	Questionnaire	Disease	Acute liver disease	Acute liver disease (None) *	Yes;No	1;0
25	Questionnaire	Disease	Allergy	Allergy (None) *	Yes;No	1;0
26	Questionnaire	Disease	Arthritis	Arthritis (None) *	Yes;No	1;0
27	Questionnaire	Disease	Asthma	Asthma (None) *	Yes;No	1;0
28	Questionnaire	Disease	Cataract	Cataract (None) *	Yes;No	1;0
29	Questionnaire	Disease	Chronic gastritis	Chronic gastritis (None) *	Yes;No	1;0
30	Questionnaire	Disease	Depression	Depression (None) *	Yes;No	1;0
31	Questionnaire	Disease	Diabetes	Diabetes (None) *	Yes;No	1;0
32	Questionnaire	Disease	Fatty liver	Fatty liver (None) *	Yes;No	1;0
33	Questionnaire	Disease	Gallstone	Gallstone (None) *	Yes;No	1;0
34	Questionnaire	Disease	Gastric ulcer	Gastric ulcer (None) *	Yes;No	1;0
35	Questionnaire	Disease	Glauocoma	Galuocoma (None) *	Yes;No	1;0
36	Questionnaire	Disease	Hyperlipidemia	Hyperlipidemia (None) *	Yes;No	1;0
37	Questionnaire	Disease	Hypertension	Hypertension (None) *	Yes;No	1;0
38	Questionnaire	Disease	Intestinal polyp	Intestinal polyp (None) *	Yes;No	1;0
39	Questionnaire	Disease	Osteoporosis	Osteoporosis (None) *	Yes;No	1;0
40	Questionnaire	Disease	Periodontitis	Periodontitis (None) *	Yes;No	1;0
41	Questionnaire	Disease	Prostatic hypertrophy	Prostatic hypertrophy (None) *	Yes;No	1;0
42	Questionnaire	Disease	Thyroid disorder	Thyroid disorder (None) *	Yes;No	1;0
43	Questionnaire	Disease	Tuberculosis	Tuberculosis (None) *	Yes;No	1;0
44	Medical record	Clinic	Adiponectin	Adiponectin	numeric value	numeric value
45	Medical record	Clinic	ALT	Alanine aminotransferase	numeric value	numeric value
46	Medical record	Clinic	AGP	Alpha-1-acid glycoprotein	numeric value	numeric value
47	Medical record	Clinic	AST	Aspartate aminotransferase	numeric value	numeric value
48	Medical record	Clinic	BMI	Body mass index	numeric value	numeric value
49	Medical record	Clinic	Cortisol	Cortisol	numeric value	numeric value
50	Medical record	Clinic	Creatinine	Creatinine	numeric value	numeric value
51	Medical record	Clinic	CRP	C-reactive protein	numeric value	numeric value
52	Medical record	Clinic	DBP	Diastolic blood pressure	numeric value	numeric value
53	Medical record	Clinic	Glucose	Glucose	numeric value	numeric value
54	Medical record	Clinic	HDL cholesterol	High density lipoprotein cholesterol	numeric value	numeric value
55	Medical record	Clinic	Hemoglobin	Hemoglobin	numeric value	numeric value
56	Medical record	Clinic	Insulin	Insulin	numeric value	numeric value
57	Medical record	Clinic	LDL cholesterol	Low density lipoprotein cholesterol	numeric value	numeric value
58	Medical record	Clinic	RBP4	Retinol binding protein 4	numeric value	numeric value
59	Medical record	Clinic	SBP	Systolic blood pressure	numeric value	numeric value
60	Medical record	Clinic	Triglyceride	Triglyceride	numeric value	numeric value
61	Medical record	Clinic	Total cholesterol	Total cholesterol	numeric value	numeric value
62	Medical record	Clinic	Vitamin D	Vitamin D	numeric value	numeric value
63	Medical record	Clinic	Waist circumference	Waist circumference	numeric value	numeric value
64	Medical record	Clinic	eGFR	Estimated glomerular filtration rate by CKD-EPI equation	numeric value	numeric value
65	Medical record	Clinic	rGT	gamma-glutamyltransferase	numeric value	numeric value
66	Questionnaire	Diet	Beverage intake	Beverage intake	numeric value	numeric value
67	Questionnaire	Diet	Egg intake	Egg intake	numeric value	numeric value
68	Questionnaire	Diet	Fat and oil intake	Fat and oil intake	numeric value	numeric value
69	Questionnaire	Diet	Fish intake	Fish intake	numeric value	numeric value
70	Questionnaire	Diet	Fruit intake	Fruit intake	numeric value	numeric value
71	Questionnaire	Diet	Grain intake	Grain intake	numeric value	numeric value
72	Questionnaire	Diet	Meat intake	Meat intake	numeric value	numeric value
73	Questionnaire	Diet	Milk and dairy product intake	Milk and dairy product intake	numeric value	numeric value
74	Questionnaire	Diet	Mushroom intake	Mushroom intake	numeric value	numeric value
75	Questionnaire	Diet	Noodle and bread intake	Noodle and bread intake	numeric value	numeric value
76	Questionnaire	Diet	Other fish and shellfish intake	Other fish and shellfish intake	numeric value	numeric value
77	Questionnaire	Diet	Potato intake	Potato intake	numeric value	numeric value
78	Questionnaire	Diet	Seaweed intake	Seaweed intake	numeric value	numeric value
79	Questionnaire	Diet	Seed intake	Seed intake	numeric value	numeric value
80	Questionnaire	Diet	Snack intake	Snack intake	numeric value	numeric value
81	Questionnaire	Diet	Soybean intake	Soybean intake	numeric value	numeric value
82	Questionnaire	Diet	Vegetable intake	Vegetable intake	numeric value	numeric value
(*) Multi-categorical attributes were divided into separate attributes with zeros and ones (one-hot encoding).
