# Supplementary material for: Gut Microbiome Structure and Association with Host Factors in a Korean Population
Source: mSystems. 2021 Aug 3;6(4):e00179-21. doi: 10.1128/mSystems.00179-21 (PMC8407462; doi:10.1128/mSystems.00179-21)
Supplement: TABLE S5 [file msystems.00179-21-st005.xlsx]

## Sheet: supp_table_s5
Supplementary Table S5. The number co-occurrent and quantitatively associated ASV pairs
		Quantitative Correlation* (Spearman correlation)
		Positive*	None	Negative*
Co-occurrence (Fisher’s exact)	Co-occurent†	360	6639	3
	None	498	84490	27
	Co-exclusive†	5	1074	0
(*) ASV pairs with FDR < 10-3 upon Spearman correlation test
(†) ASV pairs with FDR < 10-6 upon Fisher’s exact test
